# Supplementary material for: Transcriptomic Analysis Reveals Glycolysis and Gluconeogenesis Pathway Activation Underlying Growth Enhancement by Duck-Blood Protein Hydrolysate in Flowerhorn Cichlid Fish
Source: Int J Mol Sci. 2025 Sep 30;26(19):9563. doi: 10.3390/ijms26199563 (PMC12525348; doi:10.3390/ijms26199563)
Supplement: Supplementary file 1 [file ijms-26-09563-s001.zip]

Archive with 1 entries (1 files):
- ijms-3828384-supplementary.pdf
